# Supplementary material for: Characteristics of oral methicillin-resistant Staphylococcus epidermidis isolated from dental plaque
Source: Int J Oral Sci. 2020 May 9;12:15. doi: 10.1038/s41368-020-0079-5 (PMC7210960; doi:10.1038/s41368-020-0079-5)
Supplement: Supplementary file 3 — Table S1 [file 41368_2020_79_MOESM3_ESM.xlsx]

## Sheet: Sheet1
Table S1. Primers used in this study.
16SrDNA sequencing
27-F	AGAGTTTGATCCTGGCTCAG
1492-R	TACGGYTACCTTGTTACGACTT
SCC-mec type
mecA-mA1	TGCTATCCACCCTCAAACAGG
mecA-mA2	AACGTTGTAACCACCCCAAGA
βc	ATTGCCTTGATAATAGCCITCT
ccrA1-α1	AACCTATATCATCAATCAGTACGT
ccrA2-α2	TAAAGGVATVAATGCACAAACACT
ccrA3-α3	AGCTCAAAAGCAAGCAATAGAAT
αc	ATCTATTTCAAAAATGAACCA
ccrC-γ1	AGCCCAATTTTGATGGTTATTGA
ccrC-γ2	TGGAGAAGTACTCGTTACAATGT
ccrA4B4-α4.1	TACTTACAAGGTCTAGGCTA
ccrA4B4-β4.1	GTAGACATTCTCTACAATCG
mecI-mecR1/mI4	CAAGTGAATTGAAACCGCCT
mecI-mecR1/mcR5	CAGGGAATGAAAATTATTGGA
IS1372-mecA/IS5	AACGCCACTCATAACATATGGAA
IS1372-mecA/mA6	TATACCAAACCCGACAAC
IS431mec L-mecA/mA2	AACGTTGTAACCACCCCAAGA
IS431mec L-mecA/IS2	TGAGGTAATTCAGATATTTCGATGT
IS256-F	TGAAAAGCGAAGAGATTCAAAGC
IS256-R	ATGTAGGTCCATAAGAACGGC
MLST sequencing
arcC-F	TGTGATGAGCACGCTACCGTTAG
arcC-R	TCCAAGTAAACCCATCGGTCTG
aroE-F	CATTGGATTACCTCTTTGTTCAGC
aroE-R	CAAGCGAAATCTGTTGGGG
gtr-F	CAGCCAATTCTTTTATGACTTTT
gtr-R	GTGATTAAAGGTATTGATTTGAAT
mutS-F3	GATATAAGAATAAGGGTTGTGAA
mutS-R3	GTAATCGTCTCAGTTATCATGTT
pyr-F2	GTTACTAATACTTTTGCTGTGTTT
pyr-R4	GTAGAATGTAAAGAGACTAAAATGAA
tpi-F2	ATCCAATTAGACGCTTTAGTAAC
tpi-R2	TTAATGATGCGCCACCTACA
yqiL-F2	CACGCATAGTATTAGCTGAAG
yqiL-R2	CTAATGCCTTCATCTTGAGAAATAA
biofilm-associated virulence genes
aae-F	GAGGAGGATTTTAAAGTGC
aae-R	AACATGACCATAGTAACC
aap-F	ATACAACTGGTGCAGATGGTTG
aap-R	GTAGCCGTCCAAGTTTTACCAG
atlE-F	CAACTGCTCAACCGAGAACA
atlE-R	TTTGTAGATGTTGTGCCCCA
bhp-F	ACGGACAATATCGTCTCTCAA
bhp-R	AACTTCAGCCGTTCCCTT
embp-F	AGCGGTACAAATGTCAATATC
embp-R	AGAAGTGCTCTAGCATCATCC
gehD-F	TTTGAATTCTGCGCAAGCTCAATATAA
gehD-R	TTTGCGGCCGCTATCGCTACTTACGTGTAA
sdrF-F	GCTGAAGACAATCAATTAG
sdrF-R	TTAATATCCCCCTGTGCTG
fbe-F	TAAACACCGACGATAATAACCAAA
fbe-R	GGTCTAGCCTTATTTTCATATTCA
sesI-F	GCTGATTATGTAAATGACTCAAAT
sesI-R	AGCTTTTGTTGTTTGAGCTTC
icaADB-F	TTATCAATG CCGCAGTTGTC
icaADB-R	GTTTAACGCGAGTGCGCTAT
ACME allotypes
arcA-F	CTAACACTGAACCCCAATG
arcA-R	GAGCCAGAAGTACGCGAG
opp3AB-F	GCAAATCTGTAAATGGTCTGTTC
opp4AB-R	GAAGATTGGCAGCACAAAGTG
se1402 gene
se1042-F	CTTGTTCATAACGTTCAGGG
se1042-R	TGGTGGCTGTTTTTGGTGTA
antibiotic resistance related genes
aacA-aphD-F	TATACAGAGCCTTGGGAAGATG
aacA-aphD-R	CCTCGTGTAATTCATGTTCTGGCA
aadD-F	TAGCTGAATAAGAACGGTGCTCTC
aadD-R	CACTTCCACCTTCCACTCACC
aphA3-F	TGAGAATATCACCGGAATTGAA
aphA3-R	GCACTCCGCATACAGCTCGATA
cat-pC221-F	CCATACCGATTTCAATGATTCCTT
cat-pC221-R	GCATGATGAAGCTGTAAGGC
dfrG-F	TCCCAAGGACTGGGAATATG
dfrG-R	CCCTTTTTGGGCAAATACCT
dfrK-F	GCTGCGATGGATAAGAACAG
dfrK-R	GGACGTTTCACAACCATTAAAGC
dfrA-F	GTCGCTCACGATAAACAAAGAGT
dfrA-R	TACGTCTATTTGGCAATGGCTTCCC
ermA-F	CTGCAACGAGCTTTGGGTTTAC
ermA-R	CACGATATTCACGGTTTACCCA
ermB-F	CCGTTTACGA AATTGGAACA GGTAAAGGGC
ermB-R	GAATCGAGAC TTGAGTGTGC
ermC-F	AATCGTCAATTCCTGCATGT
ermC-R	TAATCGTGGAATACGGGTTTG
ileS2-F	ACGAAATAAGTGATACTCTAGGAG
ileS2-R	AGTCCATGTCAACCCAGTATCCT
merA-F	TCAAACGTCAAGGCTGCAAG
merA-R	CGTAACCTTCACCAATCCATCG
merB-F	ACTAGATAGAGCTTCGGTTACAGG
merB-R	GAACCGGACCGCGTTGTAAG
qacA-F	GATCGCACGGTCTATAAGGATT
qacA-R	CGAGGCCAAATAAAGCAAATCC
qacC-F	CTTAAATCTTCAGAAGGCTTTTTCAA
qacC-R	CGAAACTACGCCGACTATGATTAA
tet(K) -F	TCG ATA GGA ACA GCA GTA
tet(K) -R	CAG CAG ATC CTA CTC CTT
tet(M) -F	GTG GAC AAA GGT ACA ACG AG
tet(M) -R	CGG TAA AGT TCG TCA CAC AC
sul1-F	CGCACCGGAAACATCGCTGCAC
sul1-R	TGAAGTTCCGCCGCAAGGCTCG
sul2-F	TCCGGTGGAGGCCGGTATCTGG
sul2-R	CGGGAATGCCATCTGCCTTGAG
sul3-F	CCCATACCCGGATCAAGAATAA
sul3-R	CAGCGAATTGGTGCAGCTACTA
msrA-F	GCTTAACATGGATGTGG
msrA-R	GATTGTCCTGTTAATTCCC
Vgb-F	GTCTATTCCCGATTCAGG
Vgb-R	TGCAAACCATACGGATCC
CRISPR-Cas systems
Cas6-F	AGGAAGTATTTTACATGGTGT
Cas6-R	AACCTGAAAATTCGCCAAAC
CRISPR1-F	CTATTTTCCTTCGCAGTAAC
CRISPR1-R	TCTTGTAGTGAGGGAACGTC
CRISPR2-F	TGTCTTGAGAACTAGGAATACC
CRISPR2-R	CGTTTACAGGAGAAATGGTG
